# Supplementary material for: Cross-Contamination of a UROtsa Stock with T24 Cells – Molecular Comparison of Different Cell Lines and Stocks
Source: PLoS One. 2013 May 17;8(5):e64139. doi: 10.1371/journal.pone.0064139 (PMC3656924; doi:10.1371/journal.pone.0064139)
Supplement: Table S1 — Real-Time PCR results of the mRNA expression analysis of eleven different genes and the expression analysis of members of the miR-200 family. (XLSX) [file pone.0064139.s005.xlsx]

## Sheet: Table S1
Table S1. Real-Time PCR results of the mRNA expression analysis of eleven different genes and the expression analysis of members of the miR-200 family.
	Long-term experiment (UROtsa-3)
	Weeks	CtZEB1	dCtZEB1	CtCDH1	dCtCDH1	CtKRT17	dCtKRT17	CtKRT20	dCtKRT20	CtUPK1A	dCtUPK1A	dCtUPK1A	CtVIM	dCtVIM	CtTP53	dCtTP53	CtTP63	dCtTP63	CtRB1	dCtRB1	CtHRAS	dCtHRAS	CtNOTCH1	dCtNOTCH1
	4	31.068	7.323	38.316	11.982	32.358	9.34	39.134	11.982	37.781	14.763	11.982	24.721	1.703	30.768	7.75	34.773	11.755	29.327	6.309	27.357	3.461	31.899	8.607
	8	30.317	7.225	40	12.668	33.417	11.085	37.746	12.668	36.274	13.942	12.668	22.963	0.631	29.854	7.522	36.023	12.668	28.748	6.416	26.532	2.979	31.31	7.719
	12	30.864	7.114	37.402	12.351	33.269	10.62	40	12.351	36.954	14.305	12.351	22.624	-0.025	30.353	7.704	36.302	12.351	28.671	6.022	26.703	2.482	32.031	8.027
	16	30.984	7.437	39.428	12.532	31.108	8.64	38.101	12.532	36.226	13.758	12.532	22.242	-0.226	30.05	7.582	37.194	12.532	29.024	6.556	27.101	3.026	31.951	8.139
	20	30.943	7.685	37.4	12.612	28.549	6.161	40	12.612	34.704	12.316	12.316	21.723	-0.665	30.001	7.613	35.364	12.612	28.447	6.059	26.961	3.308	31.372	8.099
	24	31.623	7.74	38.29	12.317	28.815	6.132	40	12.317	35.951	13.268	12.317	21.96	-0.723	30.18	7.497	33.744	11.061	28.758	6.075	27.201	3.039	32.287	7.97
	28	31.386	8.327	37.95	12.613	29.766	7.379	40	12.613	34.901	12.514	12.514	21.367	-1.02	30.113	7.726	36.149	12.613	28.128	5.741	26.885	3.455	31.227	7.951
	32	31.607	8.652	37.333	12.709	28.055	5.764	40	12.709	34.26	11.969	11.969	21.658	-0.633	30.397	8.106	40	12.709	28.674	6.383	27.28	3.871	31.616	8.467
	36	31.747	8.58	37.187	12.569	30.9	8.469	40	12.569	35.624	13.193	12.569	21.469	-0.962	30.105	7.674	37.938	12.569	28.336	5.905	26.93	3.327	31.456	8.235
	40	31.774	8.461	38.362	12.307	28.896	6.203	40	12.307	34.69	11.997	11.997	23.349	0.656	30.194	7.501	35.112	12.307	27.869	5.176	27.285	3.392	31.723	8.221
	44	31.6	8.825	38.27	12.955	30.194	8.149	39.228	12.955	35.61	13.565	12.955	21.245	-0.8	30.011	7.966	37.019	12.955	28.202	6.157	26.415	3.428	30.71	7.642
	48	32.324	8.723	39.284	12.396	30.513	7.909	40	12.396	33.938	11.334	11.334	21.788	-0.816	31.04	8.436	37.31	12.396	29.092	6.488	27.524	3.618	32.18	8.546
	52	32.339	8.724	38.476	12.46	30.362	7.822	40	12.46	33.588	11.048	11.048	21.683	-0.857	30.758	8.218	37.587	12.46	28.819	6.279	27.07	3.117	32.059	8.198
	56	32.305	9.128	38.428	12.743	31.621	9.364	39.294	12.743	34.322	12.065	12.065	21.323	-0.934	29.965	7.708	36.492	12.743	28.468	6.211	26.911	2.903	31.898	7.551
	Cell lines/dCt
		HeLa	RT4	UROtsa-3	UROtsa-4	T24	HUEPC
	ZEB1	6.26	11.07	7.22	10.38	6.75	10.56
	CDH1	10.85	1.75	11.982	1.55	11.14	2.63
	KRT17	0.71	3.75	9.34	-0.28	9.79	-0.112
	KRT20	11.04	6.39	11.982	10.73	11.92	11.49
	UPK1A	10.58	6.06	11.98	10.38	11.81	10.48
	VIM	0.25	11.07	1.703	6.32	-2.13	-1.08
	TP53	2.87	4.11	7.75	1.83	7.38	3.9
	TP63	9	2.35	11.755	0.23	10.01	1.59
	Hras	5.12	4.9	3.461	2.79	2.67	3.44
	RB1	5.88	6.09	6.309	5.31	6.14	3.97
	NOTCH1	6.737	5.46	8.686	2.78	7.08	4.49
	Cell lines/2^-dCt
		HeLa	RT4	UROtsa-3	UROtsa-4	T24	HUEPC
	ZEB1	0.0130482	0.000465155	0.00670754	0.000750427	0.00929068	0.000662404
	CDH1	0.000541782	0.297302	0.000247206	0.34151	0.000443125	0.161544
	KRT17	0.61132	0.0743254	0.00154305	1.21419	0.00112958	1.08073
	KRT20	0.000474929	0.0119239	0.000247206	0.000588773	0.000258061	0.000347669
	UPK1A	0.000653285	0.0149885	0.000247549	0.000750427	0.000278507	0.000700173
	VIM	0.840896	0.000465155	0.307147	0.0125167	4.37717	2.11404
	TP53	0.136787	0.0579118	0.00464534	0.281265	0.00600342	0.0669858
	TP63	0.00195312	0.196146	0.000289329	0.852635	0.000969817	0.332171
	Hras	0.0287559	0.0334929	0.0908103	0.144586	0.157127	0.0921418
	RB1	0.0169802	0.01468	0.0126125	0.0252076	0.01418	0.0638133
	NOTCH1	0.00937478	0.0227183	0.00242803	0.145592	0.00739108	0.0445016
	Long-term experiment (UROtsa-3)
	Weeks	CtmiR141	dCtmiR141	CtmiR200a	dCtmiR200a	CtmiR200b	dCtmiR200b	CtmiR200c	dCtmiR200c	CtmiR429	dCtmiR429
	4	37.073	12.408	27.896	5.304	28.157	5.565	30.427	7.835	32.21	9.618
	8	36.882	12.6695	28.064	5.7335	28.005	5.6745	30.697	8.3665	31.545	9.2145
	12	36.965	12.6505	28.019	5.6695	28.476	6.1265	31.898	9.5485	31.969	9.6195
	16	36.241	12.756	26.721	4.477	26.773	4.529	29.505	7.261	30.475	8.231
	20	37.366	12.6055	25.391	2.9965	25.9	3.5055	29.285	6.8905	29.624	7.2295
	24	36.847	12.8445	25.183	3.0275	25.465	3.3095	27.865	5.7095	28.93	6.7745
	28	37.025	12.1415	25.94	3.0815	26.81	3.9515	29.13	6.2715	29.994	7.1355
	32	35.968	12.82	25.338	3.158	25.477	3.297	28.178	5.998	29.137	6.957
	36	36.519	12.503	26.304	3.807	26.823	4.326	29.438	6.941	30.067	7.57
	40	36.74	12.6665	25.781	3.4475	25.759	3.4255	29.469	7.1355	29.7	7.3665
	44	36.833	11.947	25.64	2.587	26.192	3.139	28.583	5.53	29.762	6.709
	48	37.978	12.149	25.962	3.111	25.688	2.837	28.302	5.451	29.582	6.731
	52	38.078	11.8555	26.44	3.2955	26.0832	2.93869	28.42	5.2755	29.737	6.5925
	56	37.586	12.346	26.517	3.863	25.705	3.051	28.414	5.76	29.097	6.443
	Cell lines/dCt
	Name	dCtmiR141	dCtmiR200a	dCtmiR200b	dCtmiR200c	dCtmiR429
	HeLa	9.6745	10.7925	10.9465	6.7005	12.5395
	T24	11.5865	9.9745	10.2025	7.6885	13.2535
	UROtsa-3	12.411	5.304	5.565	7.835	9.618
	UROtsa-4	1.6045	2.3025	2.9635	0.4015	6.095
	HUEPC	1.643	1.261	1.886	-1.425	5.041
	RT4	-0.028	0.776	1.903	-2.663	4.379
	Cell lines/2^-dCt
	Name	dCtmiR141	dCtmiR200a	dCtmiR200b	dCtmiR200c	dCtmiR429
	HeLa	0.00122373	0.000563811	0.000506728	0.00961498	0.000167971
	T24	0.000325174	0.000993977	0.000848675	0.00484765	0.0001024
	UROtsa-3	0.000183619	0.0253126	0.0211236	0.00437955	0.0012726
	UROtsa-4	0.32885	0.202712	0.128203	0.757071	0.0146293
	HUEPC	0.32019	0.417255	0.270556	2.68515	0.0303744
	RT4	1.0196	0.583984	0.267387	6.33349	0.0480607
	Long-term experiment (UROtsa-4)
	Weeks	CtmiR141	dCtmiR141	CtmiR200a	dCtmiR200a	CtmiR200b	dCtmiR200b	CtmiR200c	dCtmiR200c	CtmiR429	dCtmiR429
	2	25.697	1.6045	26.395	2.3025	26.457	2.9635	23.895	0.4015	30.057	6.095
	3	24.206	2.095	24.586	2.475	24.613	2.5955	21.917	-0.1005	28.367	6.087
	6	23.565	1.8755	24.171	2.4815	24.335	2.8365	21.616	0.1175	28.289	6.4745
	8	24.245	2.0845	24.637	2.4765	24.885	2.717	22.306	0.138	28.534	6.091
	10	24.085	2.3195	24.43	2.6645	24.334	2.4985	21.673	-0.1625	28.292	6.174
	12	23.585	1.949	24.066	2.43	23.96	2.221	21.374	-0.365	27.877	6.0865
	14	23.22	1.632	23.967	2.379	24.249	2.661	21.507	-0.081	28.03	6.442
	16	22.587	1.093	23.524	2.03	24.243	2.749	21.366	-0.128	27.759	6.265
	18	23.759	1.5435	24.075	1.8595	24.379	2.1635	21.52	-0.6955	28.03	5.8145
	20	23.695	1.674	24.435	2.414	24.39	2.369	21.234	-0.787	27.975	5.954
	22	23.126	1.357	23.841	2.072	23.943	2.174	21.329	-0.44	28.102	6.333
	24	23.123	1.125	23.655	1.657	23.993	1.995	21.076	-0.922	27.678	5.68
	26	22.126	1.026	22.957	1.857	23.185	2.085	20.621	-0.479	27.072	5.972
	28	22.376	1.1375	23.039	1.8005	23.485	2.2465	20.568	-0.6705	27.648	6.4095
	30	23.278	0.7655	23.914	1.4015	24.437	1.9245	21.466	-1.0465	28.024	5.5115
	32	23.445	1.523	24.112	2.19	23.928	2.006	20.847	-1.075	27.056	5.134
	34	23.321	1.448	23.405	1.532	23.916	2.043	21.032	-0.841	27.246	5.373
	all Ct values are means of duplicate measurements
	gray numbers: not detectable (Ct > 35)
