# Supplementary material for: Cross-Contamination of a UROtsa Stock with T24 Cells – Molecular Comparison of Different Cell Lines and Stocks
Source: PLoS One. 2013 May 17;8(5):e64139. doi: 10.1371/journal.pone.0064139 (PMC3656924; doi:10.1371/journal.pone.0064139)
Supplement: Table S2 — Details of PCR conditions and primer sequences for the DNA methylation analysis. (XLSX) [file pone.0064139.s006.xlsx]

## Sheet: PCR Conditions
Table S2. Details of PCR conditions and primer sequences for the DNA methylation analysis.
PCR Conditions
Assay	Initial Denaturation	Cycles	Denaturation	Annealing	Elongation	Extension	8°C	MgCl2	dNTPs (each)	Polymerase	Primer (each)
C1QTNF6	95°C / 15min	50 x	95°C / 20s	59°C / 20s	72°C / 20s	72°C / 5min	hold	2.5 mM	200 µM	2 U HotMaster	10 pmol
CDH1	95°C / 9min	50 x	95°C / 20s	59°C / 20s	72°C / 20s	72°C / 5min	hold	2.5 mM	200 µM	2 U AmpliTaq Gold	10 pmol
ESR1	95°C / 9min	50 x	95°C / 20s	60°C / 20s	72°C / 20s	72°C / 5min	hold	2.5 mM	200 µM	2 U AmpliTaq Gold	10 pmol
FHIT	95°C / 9min	50 x	95°C / 20s	63°C / 20s	72°C / 20s	72°C / 5min	hold	2.5 mM	200 µM	2 U AmpliTaq Gold	10 pmol
LINE1	95°C / 15min	50 x	95°C / 20s	50°C / 20s	72°C / 20s	72°C / 5min	hold	2.5 mM	200 µM	2 U HotMaster	10 pmol
MGMT	95°C / 15min	50 x	95°C / 20s	53°C / 20s	72°C / 20s	72°C / 5min	hold	2.5 mM	200 µM	2 U AmpliTaq Gold	10 pmol
PGRB	95°C / 9min	50 x	95°C / 20s	59°C / 20s	72°C / 20s	72°C / 5min	hold	2.5 mM	200 µM	2 U AmpliTaq Gold	10 pmol
PTGS2	95°C / 15min	50 x	95°C / 20s	57°C / 20s	72°C / 20s	72°C / 5min	hold	2.5 mM	200 µM	2 U HotMaster	10 pmol
RARB	95°C / 9min	50 x	95°C / 20s	52°C / 20s	72°C / 20s	72°C / 5min	hold	2.5 mM	200 µM	2 U AmpliTaq Gold	10 pmol
RASSF1	95°C / 9min	50 x	95°C / 20s	58°C / 20s	72°C / 20s	72°C / 5min	hold	2.1 mM	200 µM	2 U AmpliTaq Gold	13 pmol
SOCS3	95°C / 9min	50 x	95°C / 20s	56°C / 20s	72°C / 20s	72°C / 5min	hold	2.5 mM	200 µM	2 U AmpliTaq Gold	7.5 pmol

## Sheet: Primers
Assay	Forward Primer (5' → 3')	Reverse Primer (5' → 3'), Biotinylated	Sequencing Primer (5' → 3')	Lenght PCR Product [bp]	Accession No.	Source
C1QTNF6	GGTTGAAAGGGAGGGAGTA	CCTCTAACTCCTTAACCCATATCT	GGAGGGGAAGTGGGA	174
CDH1	ATTTTAGTAATTTTAGGTTAGAGGGTTA	ACCACAACCAATCAACAAC	ATTTTAGGTTAGAGGGTTAT	106		developed at Biatage AB
ESR1	GAGGTGTATTTGGATAGTAGTAAGTT	CTATTAAATAAAAAAAAACCCCCCAAA	GAGGGAGTAGTTTAAGAGTTTA	185	ENST00000206249	Al-Ghnaniem et al., Am. J. Clinical Nutrition 2007 Oct;86(4):1064-72
FHIT	GGGGAGGTAAGTTTAAGTGGAATATTG	ATCCCCACCCTAAAACCCT	TAAGTGGAATATTGTTTTTGGG	164
LINE1	TTTTGAGTTAGGTGTGGGATATA	AAAATCAAAAAATTCCCTTTC	AGTTAGGTGTGGGATATAGT	146
MGMT	GGATATGTTGGGATAGTT	CCCAAACACTCACCA	GGGATAGTTAGAGTTTTTAGAA	98
PGRB	TGTGGGTGGTATTTTTAATGAGA	GGGACACCGCTGATCGTTTACCCCCTCACTAAAACCCTAAA	GGGATTTGAGATTTT	228		Feng et al., Breast Cancer Res. 2007;9(4):R57
PTGS2	GTTTAGATTTTTGGAGAGGAAGTTAAGT	AATCCCCACTCTCCTATCTAATCC	ATTAGTTTAGAATTGGTTTT	199	U44805	Dawsey et al., Cancer Detect Prev. 2008;32(2):135-139*
RARB	TGTTAAAGGGGGGATTAGAAT	AATAAATACTTACAAAAAACCTTCC	TGTTTGAGGATTGGGAT	145		developed at Biatage AB
RASSF1	AGTTTGGATTTTGGGGGAGG	CAACTCAATAAACTCAAACTCCCC	GGGTTAGTTTTGTGGTTT	136		developed at Biatage AB
SOCS3	GGTTATATTTTTGGAGATTTAATTT	AAAACCCTCTCCTAAACCC	GTTGTTAGGGGTTATTTTG	166		developed at Biatage AB
* Forward primer modified
